# Supplementary material for: Whole-Genome Sequencing, Phylogenetic and Genomic Analysis of Lactiplantibacillus pentosus L33, a Potential Probiotic Strain Isolated From Fermented Sausages
Source: Front Microbiol. 2021 Oct 26;12:746659. doi: 10.3389/fmicb.2021.746659 (PMC8576124; doi:10.3389/fmicb.2021.746659)
Supplement: Supplementary file 1 [file Data_Sheet_1.zip]

Archive with 15 entries (15 files):
- Data Sheet 1/Supplementary Figure 1.PDF
- Data Sheet 1/Supplementary Figure 2.PDF
- Data Sheet 1/Supplementary Figure 3.PDF
- Data Sheet 1/Supplementary Figure 4.PDF
- Data Sheet 1/Supplementary Figure 5.PDF
- Data Sheet 1/Supplementary Figure 6.PDF
- Data Sheet 1/Supplementary Figure 7.PDF
- Data Sheet 1/Supplementary Figure 8.PDF
- Data Sheet 1/Supplementary Table 1.PDF
- Data Sheet 1/Supplementary Table 2.PDF
- Data Sheet 1/Supplementary Table 3.PDF
- Data Sheet 1/Supplementary Table 4.XLSX
- Data Sheet 1/Supplementary Table 5.XLSX
- Data Sheet 1/Supplementary Table 6.XLSX
- Data Sheet 1/Supplementary Table 7.PDF
