# Supplementary material for: Whole-Genome Sequencing, Phylogenetic and Genomic Analysis of Lactiplantibacillus pentosus L33, a Potential Probiotic Strain Isolated From Fermented Sausages
Source: Front Microbiol. 2021 Oct 26;12:746659. doi: 10.3389/fmicb.2021.746659 (PMC8576124; doi:10.3389/fmicb.2021.746659)
Supplement: Supplementary file 1 [file Data_Sheet_1.zip › Data Sheet 1/Supplementary Table 4.XLSX]

## Sheet: Supplementary Table 4
		Supplementary Table 4: Detailed presentation of the percentages of genes assigned to the COG functional categories of L. pentosus L33, L. plantarum WCFS1, L. plantarum 299v and of the 26 L. pentosus strains. The average percentage of genes for each COG functional category for the 26 L. pentosus strains is also depicted alongside the standard deviation.
					L. pentosus strains																														L. plantarum strains
		COG Functional Category	L33		MP10	KCA1	krglsrbmofpi2	IG10	IG12	IG11	IG8	IG9	IG5	IG7	IG6	IG3	IG4	ZFM222	ZFM94	SLC13	RI-031	NBRC106467	MS-031	ATCC8041	DZ35	BGM48	DSM20134_3	DSM20134	FL0421	IG2		Average - 26 L. pentosus strains	Standard Deviation		299v	WCFS1
		Secondary Metabolites Biosynthesis, Transport, and Catabolism (Q)	0.004		0.0042	0.0038	0.0046	0.0044	0.0047	0.0055	0.0047	0.0047	0.0038	0.0035	0.0037	0.004	0.005	0.0041	0.0042	0.0046	0.0042	0.0042	0.0048	0.0042	0.0029	0.0035	0.0042	0.0043	0.0048	0.0042		0.00426154	0.000542643		0.0047	0.0059
		Lipid transport and metabolism (I)	0.017		0.0185	0.0189	0.0186	0.0175	0.0182	0.0183	0.0182	0.0183	0.0194	0.0184	0.0189	0.0187	0.0163	0.0196	0.0197	0.0193	0.0192	0.0195	0.0184	0.0191	0.0166	0.0172	0.0193	0.0185	0.019	0.0172		0.0184923	0.00090152		0.0176	0.0175
		Coenzyme transport and metabolism (H)	0.028		0.0306	0.0314	0.0303	0.0294	0.0298	0.0299	0.0299	0.0299	0.0305	0.0289	0.0304	0.0289	0.0308	0.0305	0.0306	0.0319	0.0309	0.0307	0.0289	0.0302	0.0279	0.0284	0.0303	0.0308	0.0303	0.0295		0.0300615	0.000916985		0.0268	0.0314
		Inorganic ion transport and metabolism (P)	0.034		0.0397	0.0393	0.041	0.0401	0.0404	0.0406	0.0406	0.0406	0.0401	0.039	0.0393	0.039	0.0402	0.0394	0.0394	0.0409	0.0426	0.0423	0.0405	0.0416	0.0374	0.0384	0.0418	0.0424	0.0403	0.0394		0.0402423	0.00124906		0.0407	0.0403
		Energy Production & Convertion (C)	0.036		0.0378	0.0369	0.0368	0.041	0.0395	0.0397	0.0396	0.0397	0.0381	0.0376	0.0378	0.0384	0.0365	0.0362	0.0365	0.0362	0.0381	0.0383	0.0367	0.0376	0.035	0.0374	0.0379	0.038	0.038	0.0403		0.0379077	0.00141447		0.037	0.0387
		Nucleotide transport and metabolism (F)	0.039		0.04	0.0431	0.0407	0.0394	0.0389	0.039	0.039	0.039	0.0423	0.0389	0.0412	0.0412	0.0412	0.0417	0.0419	0.0419	0.0423	0.0429	0.0405	0.0422	0.0374	0.039	0.0425	0.043	0.0406	0.0391		0.0407269	0.00161036		0.0414	0.0416
		Amino acid transport and metabolism (E)	0.056		0.0551	0.06	0.0589	0.0569	0.0571	0.0573	0.0572	0.0573	0.0591	0.0579	0.0585	0.0569	0.0579	0.058	0.0581	0.0616	0.0586	0.0581	0.0564	0.0575	0.0555	0.0575	0.0578	0.0579	0.0565	0.0557		0.0576654	0.00136936		0.0549	0.0562
		Carbohydrate transport and metabolism (G)	0.061		0.065	0.0659	0.0674	0.0679	0.0655	0.0658	0.0657	0.0658	0.0658	0.0586	0.0647	0.0634	0.0714	0.0638	0.0642	0.0725	0.0622	0.0631	0.0585	0.062	0.062	0.0582	0.0624	0.0632	0.0681	0.0657		0.0645692	0.00342786		0.0631	0.0648
		Translation, ribosomal structure and biogenesis (J)	0.052		0.0515	0.059	0.056	0.0532	0.0539	0.0542	0.0541	0.0542	0.054	0.0531	0.0526	0.0523	0.0534	0.0545	0.0549	0.0569	0.0553	0.0562	0.0529	0.0552	0.051	0.055	0.0555	0.0556	0.0548	0.0521		0.0542846	0.00176197		0.0566	0.0555
		Replication, Recombination & Repair (L)	0.062		0.0703	0.0521	0.055	0.0569	0.0586	0.0567	0.0569	0.0563	0.0553	0.0644	0.0573	0.0606	0.0538	0.0779	0.0775	0.0482	0.056	0.0529	0.0766	0.0626	0.0843	0.0748	0.0601	0.0543	0.0513	0.0572		0.0610731	0.00966861		0.0536	0.0532
		Transcription (K)	0.09		0.0888	0.098	0.0934	0.0939	0.0921	0.0923	0.0925	0.0923	0.0925	0.0909	0.0904	0.0913	0.0925	0.0904	0.09	0.0962	0.0912	0.0925	0.09	0.0912	0.0897	0.0918	0.0918	0.0927	0.0916	0.0916		0.0919846	0.00192784		0.098	0.0955
		Cell Motility (N)	0.0013		0.0012	0.0013	0.0013	0.0016	0.0016	0.0016	0.0016	0.0016	0.0016	0.0018	0.0015	0.0015	0.0015	0.0016	0.0016	0.0013	0.0013	0.0013	0.0015	0.0012	0.0015	0.0016	0.0013	0.0016	0.0016	0.0012		0.00147308	0.000166271		0.001	0.0013
		Post-translational modification, protein turnover & chaperones (O)	0.014		0.0142	0.0183	0.0156	0.0144	0.015	0.0151	0.0151	0.0151	0.0146	0.0149	0.0142	0.0147	0.0163	0.0147	0.0148	0.0166	0.015	0.0152	0.0143	0.0152	0.0136	0.0147	0.0153	0.0155	0.0155	0.0147		0.0151	0.000907744		0.0156	0.0152
		Cell cycle control, cell division, chromosome partitioning (D)	0.0164		0.0136	0.0145	0.014	0.015	0.0141	0.0142	0.0142	0.0142	0.014	0.0165	0.0151	0.0147	0.0138	0.0147	0.0142	0.0133	0.014	0.0138	0.0143	0.0136	0.0148	0.0137	0.0137	0.0139	0.0132	0.0159		0.0142692	0.000749277		0.0146	0.0132
		Signal transduction mechanisms (T)	0.017		0.0179	0.0172	0.0169	0.0178	0.0172	0.0173	0.0173	0.0173	0.0178	0.0169	0.0176	0.0175	0.0173	0.0176	0.018	0.0173	0.0169	0.0172	0.0187	0.0175	0.0175	0.0167	0.0176	0.0179	0.019	0.0165		0.0174769	0.000553034		0.0186	0.0172
		Defence Mechanisms (V)	0.019		0.0203	0.02	0.0218	0.0207	0.0216	0.0217	0.0217	0.0217	0.0212	0.0207	0.0213	0.0215	0.022	0.0211	0.0219	0.0236	0.0231	0.0225	0.0215	0.022	0.0234	0.0208	0.0222	0.0225	0.0209	0.0208		0.0216346	0.000896189		0.0227	0.0201
		Intracellular trafficking, secretion, and vesicular transport (U)	0.02		0.0215	0.0196	0.0215	0.021	0.0197	0.0198	0.0198	0.0198	0.0216	0.0202	0.0216	0.0218	0.0207	0.0214	0.0213	0.0206	0.0208	0.0208	0.0199	0.0207	0.0193	0.0211	0.0209	0.0208	0.0206	0.0226		0.0207462	0.000808569		0.0213	0.0205
		Cell Wall/Membrane/Envelope Biogenesis (M)	0.047		0.0457	0.0483	0.0488	0.0488	0.049	0.0485	0.0484	0.0485	0.0515	0.047	0.0504	0.0495	0.0472	0.0487	0.0478	0.0496	0.0478	0.0486	0.0486	0.0487	0.0451	0.045	0.049	0.0487	0.049	0.0506		0.0484154	0.00150644		0.0505	0.0482
		General Function Prediction only (R)	0.123		0.119	0.1038	0.118	0.108	0.1132	0.113	0.1129	0.113	0.11	0.122	0.113	0.1125	0.1091	0.1036	0.102	0.1035	0.1097	0.109	0.11	0.1094	0.1167	0.1106	0.1087	0.1092	0.1126	0.1115		0.110923	0.00476339		0.113	0.1177
		Function Unknown (S)	0.211		0.2087	0.209	0.202	0.216	0.213	0.216	0.2047	0.2074	0.2026	0.2092	0.2068	0.2067	0.2012	0.2087	0.2016	0.2084	0.2123	0.2056	0.211	0.2081	0.2134	0.216	0.2038	0.2094	0.2136	0.213		0.208777	0.00451666		0.1947	0.1927
