# Supplementary material for: Whole-Genome Sequencing, Phylogenetic and Genomic Analysis of Lactiplantibacillus pentosus L33, a Potential Probiotic Strain Isolated From Fermented Sausages
Source: Front Microbiol. 2021 Oct 26;12:746659. doi: 10.3389/fmicb.2021.746659 (PMC8576124; doi:10.3389/fmicb.2021.746659)
Supplement: Supplementary file 1 [file Data_Sheet_1.zip › Data Sheet 1/Supplementary Table 5.XLSX]

## Sheet: Supplementary Table 5
		Supplementary Table 5: Detailed presentation of the number of genes assigned to the KEGG functional categories of L. pentosus L33, L. plantarum WCFS1, L. plantarum 299v and of the 26 L. pentosus strains. The average number of genes for each KEGG functional category for the 26 L. pentosus strains is also depicted alongside the standard deviation.
					L. pentosus strains																														L. plantarum strains
		KEGG Functional Category	L33		MP10	KCA1	krglsrbmofpi2	IG10	IG12	IG11	IG8	IG9	IG5	IG7	IG6	IG3	IG4	ZFM222	ZFM94	SLC13	RI-031	NBRC106467	MS-031	ATCC8041	DZ35	BGM48	DSM20134_3	DSM20134	FL0421	IG2		Average - 26 L. pentosus strains	Standard Deviation		299v	WCFS1
		Global and overview maps	508		517	505	509	505	522	522	522	522	517	498	516	514	516	512	512	513	508	506	514	506	517	492	506	500	514	520		511.731	7.88192		492	507
		Carbohydrate metabolism	224		233	218	238	232	230	237	237	237	233	207	233	233	228	226	226	232	228	227	231	227	242	210	227	227	232	237		229.538	7.99115		217	220
		Energy metabolism	67		69	67	67	67	69	69	69	69	68	67	68	68	67	67	67	68	69	69	70	69	69	67	69	69	69	69		68.2692	0.961569		64	68
		Lipid metabolism	42		42	43	44	42	46	46	46	46	42	42	42	42	43	43	43	42	42	42	42	42	41	43	42	42	42	42		42.8462	1.48842		43	43
		Nucleotide metabolism	66		66	67	67	66	66	66	66	66	67	66	67	67	66	67	67	67	66	66	66	66	67	67	66	66	66	66		66.3846	0.496139		66	66
		Amino acid metabolism	137		139	140	139	139	142	142	142	142	136	138	137	136	141	140	140	140	138	137	137	137	138	136	137	136	137	139		138.654	2.03848		136	138
		Metabolism of other amino acids	31		31	32	31	30	32	32	32	32	31	31	31	31	31	31	31	32	31	31	31	31	30	31	31	31	31	30		31.1154	0.588348		33	34
		Glycan biosynthesis and metabolism	41		40	34	39	40	33	33	33	33	43	38	42	39	36	42	42	36	39	39	40	39	39	38	39	39	39	44		38.3846	3.16325		39	42
		Metabolism of cofactors and vitamins	73		73	73	74	73	73	73	73	73	73	73	73	73	74	74	74	72	74	73	73	73	75	74	73	73	73	73		73.2692	0.603834		67	73
		Metabolism of terpenoids and polyketides	18		14	14	14	14	15	15	15	15	17	18	16	14	17	18	18	18	14	14	14	14	14	12	14	10	14	17		14.9615	1.94896		17	20
		Biosynthesis of other secondary metabolites	31		27	27	26	26	27	27	27	27	31	30	31	27	30	30	30	30	27	27	27	27	27	24	27	27	27	31		27.8462	1.84808		25	30
		Xenobiotics biodegradation and metabolism	20		20	20	22	20	22	22	22	22	22	20	22	22	20	20	20	20	20	20	20	20	22	20	20	20	20	20		20.6923	0.970329		22	22
		Transcription	6		6	6	6	6	6	6	6	6	6	6	6	6	6	6	6	6	6	6	6	6	6	6	6	6	6	6		6	0		6	6
		Translation	79		78	79	78	78	79	79	79	79	78	78	78	78	79	78	78	78	78	78	78	78	78	78	78	78	78	78		78.2308	0.429669		77	77
		Folding, sorting and degradation	31		31	31	31	32	31	31	31	31	31	32	31	31	32	31	31	31	31	31	31	31	31	31	31	30	31	31		31.0769	0.392232		25	31
		Replication and repair	68		69	68	68	68	69	69	69	69	68	68	68	68	68	68	68	68	68	68	68	68	68	68	68	68	68	68		68.1923	0.401918		69	69
		Membrane transport	106		119	108	122	119	122	122	122	121	119	115	120	120	113	114	114	119	116	113	119	113	122	109	113	113	117	122		117.154	4.24916		122	118
		Signal transduction	61		61	59	61	61	59	59	59	59	61	60	61	60	59	61	61	59	61	61	61	61	61	58	61	61	61	61		60.2692	1.00231		54	60
		Transport and catabolism	5		5	4	6	5	6	6	6	6	5	3	5	5	4	5	5	4	5	5	5	5	5	4	5	4	5	5		4.92308	0.744208		5	5
		Cell growth and death	13		13	13	14	13	14	14	14	14	13	13	13	13	13	13	13	13	13	13	13	13	13	13	13	13	13	13		13.1923	0.401918		13	13
		Cellular community - prokaryotes	42		43	43	49	42	45	45	45	45	45	45	45	45	45	44	44	44	43	43	43	43	43	42	43	43	43	44		44	1.44222		44	43
		Cell motility	4		3	3	3	3	3	3	3	3	3	3	3	3	3	3	3	3	3	3	3	3	3	3	3	3	3	3		3	0		3	3
		Endocrine system	14		14	14	14	14	16	16	16	16	14	14	14	14	14	14	14	14	14	14	14	14	14	14	14	14	14	14		14.3077	0.735893		14	14
		Aging	7		7	7	7	7	7	7	7	7	7	4	7	7	7	7	7	7	7	7	7	7	7	4	7	7	7	7		6.76923	0.815239		7	7
		Drug resistance: antimicrobial	23		24	24	24	24	23	23	23	23	23	24	23	22	23	23	23	24	24	24	24	24	23	24	24	24	24	24		23.5385	0.581774		23	23
		Drug resistance: antineoplastic	5		5	5	5	5	5	5	5	5	5	5	5	5	5	5	5	5	5	5	5	5	5	5	5	5	5	5		5	0		5	5
